# Supplementary material for: Impact of unhealthy food and beverage consumption on children’s risk of dental caries: a systematic review
Source: Nutr Rev. 2023 Dec 12;82(11):1539–55. doi: 10.1093/nutrit/nuad147 (PMC11465133; doi:10.1093/nutrit/nuad147)
Supplement: nuad147_Supplementary_Data [file nuad147_supplementary_data.zip]

Archive with 4 entries (3 files):
- nuad147_Supplementary_Data/
- nuad147_Supplementary_Data/PRISMA_2020_checklist Nutr Rev R1.docx
- nuad147_Supplementary_Data/Supplementary Materials R2 EKR.docx
- nuad147_Supplementary_Data/Title Page.docx
